# Supplementary material for: The Role of Annexin A1 in DNA Damage Response in Placental Cells: Impact on Gestational Diabetes Mellitus
Source: Int J Mol Sci. 2023 Jun 15;24(12):10155. doi: 10.3390/ijms241210155 (PMC10299641; doi:10.3390/ijms241210155)
Supplement: Supplementary file 1 [file ijms-24-10155-s001.zip]

Archive with 1 entries (1 files):
- ijms-2418446-supplementary.pdf
